# Supplementary material for: Dextran Sulphate Sodium Acute Colitis Rat Model: A Suitable Tool for Advancing Our Understanding of Immune and Microbial Mechanisms in the Pathogenesis of Inflammatory Bowel Disease
Source: Vet Sci. 2022 May 16;9(5):238. doi: 10.3390/vetsci9050238 (PMC9147231; doi:10.3390/vetsci9050238)
Supplement: Supplementary file 1 [file vetsci-09-00238-s001.zip]

Archive with 1 entries (1 files):
- vetsci-1683865-supplementary.pdf
